# Supplementary material for: NMR Molecular Replacement Provides New Insights into Binding Modes to Bromodomains of BRD4 and TRIM24
Source: J Med Chem. 2022 Mar 31;65(7):5565–74. doi: 10.1021/acs.jmedchem.1c01703 (PMC9017284; doi:10.1021/acs.jmedchem.1c01703)
Supplement: Supplementary file 2 — jm1c01703_si_002.csv [file jm1c01703_si_002.csv]

Name	SMILES	receptor	Kd or IC50 /nM
Compound 1	CCCOC4=CC(OC3=C(NS(=O)(=O)C1=CC(OC)=C(OC)C=C1)C=C2N(C)C(=O)N(C)C2=C3)=CC(OCCCCN)=C4	TRIM24 BD	<1000
iBET-762	CCNC(C[C@@H]1N=C(C2=CC=C(Cl)C=C2)C3=CC(OC)=CC=C3N4C1=NN=C4C)=O	BRD4 BD2	16
